# Supplementary material for: Biodiversity and Physiological Characteristics of Novel Faecalibacterium prausnitzii Strains Isolated from Human Feces
Source: Microorganisms. 2022 Jan 26;10(2):297. doi: 10.3390/microorganisms10020297 (PMC8876097; doi:10.3390/microorganisms10020297)
Supplement: Supplementary file 1 [file microorganisms-10-00297-s001.zip]

Archive with 1 entries (1 files):
- microorganisms-1527788-supplementary.pdf
